# Supplementary material for: Interval Estimation for Age-Adjusted Rate Ratios Using Bayesian Convolution Model
Source: Front Public Health. 2019 Jun 5;7:144. doi: 10.3389/fpubh.2019.00144 (PMC6560155; doi:10.3389/fpubh.2019.00144)
Supplement: Supplementary file 1 [file Data_Sheet_1.csv]

FIPS	all_Rate	all_SE	all_Lwr_CI	all_Upr_CI	all_Count	all_Pop	all_Rate_Ratio	all_Ratio_Lwr_CI	all_Ratio_Upr_CI	all_Ratio_P_Value	00_yrs_Rate	00_yrs_SE	00_yrs_Lwr_CI	00_yrs_Upr_CI	00_yrs_Count	00_yrs_Pop	00_yrs_Rate_Ratio	00_yrs_Ratio_Lwr_CI	00_yrs_Ratio_Upr_CI	00_yrs_Ratio_P_Value	01_04_yrs_Rate	01_04_yrs_SE	01_04_yrs_Lwr_CI	01_04_yrs_Upr_CI	01_04_yrs_Count	01_04_yrs_Pop	01_04_yrs_Rate_Ratio	01_04_yrs_Ratio_Lwr_CI	01_04_yrs_Ratio_Upr_CI	01_04_yrs_Ratio_P_Value	05_09_yrs_Rate	05_09_yrs_SE	05_09_yrs_Lwr_CI	05_09_yrs_Upr_CI	05_09_yrs_Count	05_09_yrs_Pop	05_09_yrs_Rate_Ratio	05_09_yrs_Ratio_Lwr_CI	05_09_yrs_Ratio_Upr_CI	05_09_yrs_Ratio_P_Value	10_14_yrs_Rate	10_14_yrs_SE	10_14_yrs_Lwr_CI	10_14_yrs_Upr_CI	10_14_yrs_Count	10_14_yrs_Pop	10_14_yrs_Rate_Ratio	10_14_yrs_Ratio_Lwr_CI	10_14_yrs_Ratio_Upr_CI
KY	126.939	1.14	124.714	129.193	13144	10530392	-1	-1	-1	-1	0	-1	0	2.536	0	145456	-1	-1	-1	-1	0	-1	0	0.65	0	567762	-1	-1	-1	-1	0	-1	0	0.516	0	715250	-1	-1	-1	-1	-1	-1	0	0.506	0	729294	-1	-1	-1
21001	101.815	14.442	75.497	134.635	52	45706	0.8021	0.5944	1.0613	0.1326	0	-1	0	632.741	0	583	-1	-1	-1	-1	0	-1	0	149.227	0	2472	-1	-1	-1	-1	0	-1	0	128.622	0	2868	-1	-1	-1	-1	0	-1	0	125.9	0	2930	-1	-1	-1
21003	95.687	13.796	70.578	127.065	52	48168	0.7538	0.5557	1.0016	0.0515	0	-1	0	578.194	0	638	-1	-1	-1	-1	0	-1	0	147.614	0	2499	-1	-1	-1	-1	0	-1	0	109.886	0	3357	-1	-1	-1	-1	0	-1	0	103.417	0	3567	-1	-1	-1
21005	110.86	16.784	80.433	148.557	49	51289	0.8733	0.6333	1.171	0.4022	0	-1	0	530.774	0	695	-1	-1	-1	-1	0	-1	0	129.344	0	2852	-1	-1	-1	-1	0	-1	0	98.898	0	3730	-1	-1	-1	-1	0	-1	0	89.514	0	4121	-1	-1	-1
21007	166.534	26.497	118.701	228.347	42	20435	1.3119	0.9346	1.7999	0.1151	0	-1	0	1669.176	0	221	-1	-1	-1	-1	0	-1	0	382.664	0	964	-1	-1	-1	-1	0	-1	0	275.701	0	1338	-1	-1	-1	-1	0	-1	0	275.907	0	1337	-1	-1	-1
21009	141.244	11.515	119.576	165.785	156	101052	1.1127	0.9411	1.3074	0.2106	0	-1	0	273.25	0	1350	-1	-1	-1	-1	0	-1	0	68.3	0	5401	-1	-1	-1	-1	0	-1	0	53.844	0	6851	-1	-1	-1	-1	0	-1	0	49.12	0	7510	-1	-1	-1
21011	151.387	22.279	110.904	202.238	49	28652	1.1926	0.8732	1.5942	0.2667	0	-1	0	857.879	0	430	-1	-1	-1	-1	0	-1	0	220.891	0	1670	-1	-1	-1	-1	0	-1	0	182.347	0	2023	-1	-1	-1	-1	0	-1	0	178.207	0	2070	-1	-1	-1
21013	138.139	13.699	112.598	167.937	110	69675	1.0882	0.8863	1.3241	0.4215	0	-1	0	431.953	0	854	-1	-1	-1	-1	0	-1	0	117.893	0	3129	-1	-1	-1	-1	0	-1	0	82.971	0	4446	-1	-1	-1	-1	0	-1	0	78.52	0	4698	-1	-1	-1
21015	95.868	7.274	82.141	111.089	198	283630	0.7552	0.6464	0.8761	0.0001	0	-1	0	85.076	0	4336	-1	-1	-1	-1	0	-1	0	20.768	0	17762	-1	-1	-1	-1	0	-1	0	15.029	0	24545	-1	-1	-1	-1	0	-1	0	15.926	0	23162	-1	-1	-1
21017	98.236	13.889	72.919	129.732	53	48561	0.7739	0.5741	1.0227	0.074	0	-1	0	580.926	0	635	-1	-1	-1	-1	0	-1	0	158.866	0	2322	-1	-1	-1	-1	0	-1	0	109.755	0	3361	-1	-1	-1	-1	0	-1	0	101.875	0	3621	-1	-1	-1
21019	115.5	9.184	98.202	135.093	166	122403	0.9099	0.7729	1.0654	0.2564	0	-1	0	228.697	0	1613	-1	-1	-1	-1	0	-1	0	62.281	0	5923	-1	-1	-1	-1	0	-1	0	50.053	0	7370	-1	-1	-1	-1	0	-1	0	50.769	0	7266	-1	-1	-1
21021	126.142	13.289	101.447	155.143	93	69020	0.9937	0.7986	1.2232	1	0	-1	0	459.387	0	803	-1	-1	-1	-1	0	-1	0	124.54	0	2962	-1	-1	-1	-1	0	-1	0	87.125	0	4234	-1	-1	-1	-1	0	-1	0	79.811	0	4622	-1	-1	-1
21023	135.06	24.793	90.909	193.77	31	21047	1.064	0.7159	1.5273	0.7855	0	-1	0	1386.797	0	266	-1	-1	-1	-1	0	-1	0	290.921	0	1268	-1	-1	-1	-1	0	-1	0	241.419	0	1528	-1	-1	-1	-1	0	-1	0	238.762	0	1545	-1	-1	-1
21025	173.821	21.668	133.966	222.316	70	35430	1.3693	1.0547	1.7526	0.0189	0	-1	0	827.103	0	446	-1	-1	-1	-1	0	-1	0	209.239	0	1763	-1	-1	-1	-1	0	-1	0	180.562	0	2043	-1	-1	-1	-1	0	-1	0	141.445	0	2608	-1	-1	-1
21027	117.853	14.355	91.408	150	72	49654	0.9284	0.7196	1.1825	0.6085	0	-1	0	558.921	0	660	-1	-1	-1	-1	0	-1	0	145.231	0	2540	-1	-1	-1	-1	0	-1	0	106.185	0	3474	-1	-1	-1	-1	0	-1	0	103.417	0	3567	-1	-1	-1
21029	113.614	9.11	96.46	132.875	182	179632	0.895	0.7592	1.0479	0.1758	0	-1	0	178.207	0	2070	-1	-1	-1	-1	0	-1	0	40.092	0	9201	-1	-1	-1	-1	0	-1	0	27.388	0	13469	-1	-1	-1	-1	0	-1	0	26.635	0	13850	-1	-1	-1
21031	136.084	20.451	98.985	182.732	47	31961	1.072	0.7794	1.4404	0.6846	0	-1	0	888.887	0	415	-1	-1	-1	-1	0	-1	0	229.123	0	1610	-1	-1	-1	-1	0	-1	0	171.178	0	2155	-1	-1	-1	-1	0	-1	0	184.629	0	1998	-1	-1	-1
21033	135.745	18.669	101.643	178.564	56	31173	1.0694	0.8003	1.4076	0.6636	0	-1	0	958.151	0	385	-1	-1	-1	-1	0	-1	0	235.26	0	1568	-1	-1	-1	-1	0	-1	0	211.518	0	1744	-1	-1	-1	-1	0	-1	0	174.911	0	2109	-1	-1	-1
21035	135.369	12.222	112.476	161.717	127	88476	1.0664	0.8853	1.2752	0.5024	0	-1	0	399.229	0	924	-1	-1	-1	-1	0	-1	0	99.915	0	3692	-1	-1	-1	-1	0	-1	0	82.359	0	4479	-1	-1	-1	-1	0	-1	0	80.985	0	4555	-1	-1	-1
21037	125.004	8.127	109.58	141.94	247	217654	0.9848	0.8622	1.1196	0.8439	0	-1	0	121.345	0	3040	-1	-1	-1	-1	0	-1	0	33.335	0	11066	-1	-1	-1	-1	0	-1	0	25.706	0	14350	-1	-1	-1	-1	0	-1	0	24.761	0	14898	-1	-1	-1
21039	144.202	29.784	91.852	218.565	24	12484	1.136	0.7233	1.7226	0.5932	0	-1	0	2927.682	0	126	-1	-1	-1	-1	0	-1	0	559.769	0	659	-1	-1	-1	-1	0	-1	0	501.888	0	735	-1	-1	-1	-1	0	-1	0	490.542	0	752	-1	-1	-1
21041	145.909	24.161	102.449	201.508	39	27202	1.1494	0.8067	1.5883	0.4444	0	-1	0	857.879	0	430	-1	-1	-1	-1	0	-1	0	236.922	0	1557	-1	-1	-1	-1	0	-1	0	210.073	0	1756	-1	-1	-1	-1	0	-1	0	194.356	0	1898	-1	-1	-1
21043	130.663	13.079	106.291	159.179	105	69047	1.0293	0.8367	1.2551	0.8006	0	-1	0	404.926	0	911	-1	-1	-1	-1	0	-1	0	101.65	0	3629	-1	-1	-1	-1	0	-1	0	81.146	0	4546	-1	-1	-1	-1	0	-1	0	76.756	0	4806	-1	-1	-1
21045	147.036	17.932	114.005	187.297	72	38896	1.1583	0.8975	1.4766	0.2576	0	-1	0	684.393	0	539	-1	-1	-1	-1	0	-1	0	175.745	0	2099	-1	-1	-1	-1	0	-1	0	144.21	0	2558	-1	-1	-1	-1	0	-1	0	134.975	0	2733	-1	-1	-1
21047	105.275	9.116	88.167	124.57	138	185400	0.8293	0.6939	0.9823	0.0294	0	-1	0	101.176	0	3646	-1	-1	-1	-1	0	-1	0	26.37	0	13989	-1	-1	-1	-1	0	-1	0	24.043	0	15343	-1	-1	-1	-1	0	-1	0	28.28	0	13044	-1	-1	-1
21049	103.87	11.028	83.385	127.902	93	86166	0.8183	0.6564	1.0084	0.0607	0	-1	0	311.561	0	1184	-1	-1	-1	-1	0	-1	0	78.487	0	4700	-1	-1	-1	-1	0	-1	0	60.07	0	6141	-1	-1	-1	-1	0	-1	0	61.216	0	6026	-1	-1	-1
21051	150.167	17.763	117.383	189.069	81	59389	1.183	0.9241	1.4906	0.1809	0	-1	0	471.724	0	782	-1	-1	-1	-1	0	-1	0	135.571	0	2721	-1	-1	-1	-1	0	-1	0	108.881	0	3388	-1	-1	-1	-1	0	-1	0	103.824	0	3553	-1	-1	-1
21053	133.002	22.667	92.339	185.881	41	25266	1.0478	0.7271	1.4651	0.8305	0	-1	0	926.854	0	398	-1	-1	-1	-1	0	-1	0	290.234	0	1271	-1	-1	-1	-1	0	-1	0	219.969	0	1677	-1	-1	-1	-1	0	-1	0	218.406	0	1689	-1	-1	-1
21055	123.619	20.968	85.987	173.264	37	23138	0.9738	0.6771	1.3657	0.9936	0	-1	0	953.199	0	387	-1	-1	-1	-1	0	-1	0	301.625	0	1223	-1	-1	-1	-1	0	-1	0	277.568	0	1329	-1	-1	-1	-1	0	-1	0	257.065	0	1435	-1	-1	-1
21057	134.893	24.362	91.439	194.258	32	16971	1.0627	0.72	1.5311	0.7856	0	-1	0	1576.444	0	234	-1	-1	-1	-1	0	-1	0	392.017	0	941	-1	-1	-1	-1	0	-1	0	364.514	0	1012	-1	-1	-1	-1	0	-1	0	332.931	0	1108	-1	-1	-1
21059	146.227	7.979	131.004	162.74	348	231191	1.1519	1.0305	1.284	0.013	0	-1	0	110.744	0	3331	-1	-1	-1	-1	0	-1	0	27.305	0	13510	-1	-1	-1	-1	0	-1	0	22.335	0	16516	-1	-1	-1	-1	0	-1	0	22.331	0	16519	-1	-1	-1
21061	130.549	19.619	94.96	175.811	46	30083	1.0284	0.7477	1.3858	0.8927	0	-1	0	1254.721	0	294	-1	-1	-1	-1	0	-1	0	258.144	0	1429	-1	-1	-1	-1	0	-1	0	211.034	0	1748	-1	-1	-1	-1	0	-1	0	182.077	0	2026	-1	-1	-1
21063	124.668	27.252	77.1	190.31	24	20618	0.9821	0.6072	1.4999	1	0	-1	0	1731.868	0	213	-1	-1	-1	-1	0	-1	0	437.589	0	843	-1	-1	-1	-1	0	-1	0	332.032	0	1111	-1	-1	-1	-1	0	-1	0	287.072	0	1285	-1	-1	-1
21065	157.25	20.825	119.105	203.886	62	36338	1.2388	0.9377	1.6073	0.1303	0	-1	0	690.801	0	534	-1	-1	-1	-1	0	-1	0	213.6	0	1727	-1	-1	-1	-1	0	-1	0	148.985	0	2476	-1	-1	-1	-1	0	-1	0	145.117	0	2542	-1	-1	-1
21067	96.838	4.344	88.51	105.702	530	707535	0.7629	0.696	0.8342	0	0	-1	0	37.94	0	9723	-1	-1	-1	-1	0	-1	0	9.729	0	37915	-1	-1	-1	-1	0	-1	0	8.606	0	42865	-1	-1	-1	-1	0	-1	0	9.109	0	40495	-1	-1	-1
21069	123.553	18.303	90.313	165.361	49	35145	0.9733	0.7111	1.3035	0.9425	0	-1	0	667.067	0	553	-1	-1	-1	-1	0	-1	0	208.294	0	1771	-1	-1	-1	-1	0	-1	0	156.11	0	2363	-1	-1	-1	-1	0	-1	0	136.879	0	2695	-1	-1	-1
21071	204.49	14.512	177.035	235.071	218	97745	1.6109	1.3931	1.8541	0	0	-1	0	274.47	0	1344	-1	-1	-1	-1	0	-1	0	71.559	0	5155	-1	-1	-1	-1	0	-1	0	59.032	0	6249	-1	-1	-1	-1	0	-1	0	55.749	0	6617	-1	-1	-1
21073	123.882	10.493	104.17	146.237	149	118777	0.9759	0.8199	1.1532	0.8169	0	-1	0	237.532	0	1553	-1	-1	-1	-1	0	-1	0	61.115	0	6036	-1	-1	-1	-1	0	-1	0	49.126	0	7509	-1	-1	-1	-1	0	-1	0	48.474	0	7610	-1	-1	-1
21075	165.468	29.167	113.316	234.544	33	16855	1.3035	0.8923	1.8487	0.1681	0	-1	0	1625.057	0	227	-1	-1	-1	-1	0	-1	0	488.593	0	755	-1	-1	-1	-1	0	-1	0	375.267	0	983	-1	-1	-1	-1	0	-1	0	352.329	0	1047	-1	-1	-1
21077	147.341	29.122	95.893	216.24	30	21063	1.1607	0.7551	1.7043	0.504	0	-1	0	1178.556	0	313	-1	-1	-1	-1	0	-1	0	338.74	0	1089	-1	-1	-1	-1	0	-1	0	261.994	0	1408	-1	-1	-1	-1	0	-1	0	194.254	0	1899	-1	-1	-1
21079	161.45	19.774	125.037	205.32	72	41550	1.2719	0.9844	1.6187	0.0655	0	-1	0	716.287	0	515	-1	-1	-1	-1	0	-1	0	176.84	0	2086	-1	-1	-1	-1	0	-1	0	129.707	0	2844	-1	-1	-1	-1	0	-1	0	129.208	0	2855	-1	-1	-1
21081	114.617	15.908	85.578	150.046	59	61240	0.9029	0.6738	1.1828	0.5009	0	-1	0	378.735	0	974	-1	-1	-1	-1	0	-1	0	94.417	0	3907	-1	-1	-1	-1	0	-1	0	73.091	0	5047	-1	-1	-1	-1	0	-1	0	72.416	0	5094	-1	-1	-1
21083	136.992	11.542	115.305	161.726	145	90565	1.0792	0.9075	1.2753	0.3899	0	-1	0	282.456	0	1306	-1	-1	-1	-1	0	-1	0	76.012	0	4853	-1	-1	-1	-1	0	-1	0	58.675	0	6287	-1	-1	-1	-1	0	-1	0	56.122	0	6573	-1	-1	-1
21085	133.918	14.255	107.443	165.074	96	64483	1.055	0.8458	1.3015	0.645	0	-1	0	421.105	0	876	-1	-1	-1	-1	0	-1	0	107.266	0	3439	-1	-1	-1	-1	0	-1	0	84.939	0	4343	-1	-1	-1	-1	0	-1	0	78.42	0	4704	-1	-1	-1
21087	110.18	18.298	77.275	153.217	38	28010	0.868	0.6085	1.2077	0.4651	0	-1	0	1197.688	0	308	-1	-1	-1	-1	0	-1	0	272.443	0	1354	-1	-1	-1	-1	0	-1	0	195.489	0	1887	-1	-1	-1	-1	0	-1	0	184.168	0	2003	-1	-1	-1
21089	137.873	11.552	116.162	162.689	150	89343	1.0861	0.9142	1.2829	0.3477	0	-1	0	385.866	0	956	-1	-1	-1	-1	0	-1	0	79.28	0	4653	-1	-1	-1	-1	0	-1	0	63.932	0	5770	-1	-1	-1	-1	0	-1	0	58.304	0	6327	-1	-1	-1
21091	98.861	21.486	61.329	151.512	23	21500	0.7788	0.483	1.1941	0.2972	0	-1	0	1213.447	0	304	-1	-1	-1	-1	0	-1	0	306.131	0	1205	-1	-1	-1	-1	0	-1	0	217.248	0	1698	-1	-1	-1	-1	0	-1	0	242.689	0	1520	-1	-1	-1
21093	117.684	7.83	102.838	133.987	247	251144	0.9271	0.8092	1.0569	0.268	0	-1	0	95.32	0	3870	-1	-1	-1	-1	0	-1	0	24.452	0	15086	-1	-1	-1	-1	0	-1	0	20.694	0	17826	-1	-1	-1	-1	0	-1	0	19.725	0	18702	-1	-1	-1
21095	172.469	15.666	143.133	206.08	134	72143	1.3587	1.1266	1.625	0.0015	0	-1	0	323.019	0	1142	-1	-1	-1	-1	0	-1	0	101.065	0	3650	-1	-1	-1	-1	0	-1	0	79.984	0	4612	-1	-1	-1	-1	0	-1	0	74.029	0	4983	-1	-1	-1
21097	137.569	17.103	106.104	175.607	68	45986	1.0837	0.8353	1.3844	0.552	0	-1	0	673.153	0	548	-1	-1	-1	-1	0	-1	0	155.78	0	2368	-1	-1	-1	-1	0	-1	0	113.191	0	3259	-1	-1	-1	-1	0	-1	0	106.584	0	3461	-1	-1	-1
21099	148.522	17.818	115.666	188.123	75	44849	1.17	0.9106	1.4831	0.2181	0	-1	0	637.112	0	579	-1	-1	-1	-1	0	-1	0	153.703	0	2400	-1	-1	-1	-1	0	-1	0	112.432	0	3281	-1	-1	-1	-1	0	-1	0	106.738	0	3456	-1	-1	-1
21101	130.722	11.044	109.972	154.255	149	110857	1.0298	0.8655	1.2164	0.7525	0	-1	0	231.714	0	1592	-1	-1	-1	-1	0	-1	0	60.692	0	6078	-1	-1	-1	-1	0	-1	0	50.237	0	7343	-1	-1	-1	-1	0	-1	0	48.151	0	7661	-1	-1	-1
21103	148.983	19.491	113.251	192.767	63	38400	1.1737	0.8916	1.5196	0.2521	0	-1	0	915.355	0	403	-1	-1	-1	-1	0	-1	0	177.01	0	2084	-1	-1	-1	-1	0	-1	0	126.288	0	2921	-1	-1	-1	-1	0	-1	0	122.351	0	3015	-1	-1	-1
21105	112.567	26.8	66.317	182.195	18	11869	0.8868	0.5223	1.4359	0.7766	0	-1	0	2634.914	0	140	-1	-1	-1	-1	0	-1	0	689.51	0	535	-1	-1	-1	-1	0	-1	0	514.488	0	717	-1	-1	-1	-1	0	-1	0	465.768	0	792	-1	-1	-1
21107	151.106	11.204	129.945	174.811	192	113704	1.1904	1.0226	1.3787	0.0248	0	-1	0	229.551	0	1607	-1	-1	-1	-1	0	-1	0	59.088	0	6243	-1	-1	-1	-1	0	-1	0	47.746	0	7726	-1	-1	-1	-1	0	-1	0	48.627	0	7586	-1	-1	-1
21109	153.036	21.331	114.111	201.178	57	33736	1.2056	0.8984	1.5859	0.2109	0	-1	0	791.605	0	466	-1	-1	-1	-1	0	-1	0	198.007	0	1863	-1	-1	-1	-1	0	-1	0	156.11	0	2363	-1	-1	-1	-1	0	-1	0	155.321	0	2375	-1	-1	-1
21111	110.853	2.619	105.779	116.105	1857	1756777	0.8733	0.8306	0.9177	0	0	-1	0	14.434	0	25557	-1	-1	-1	-1	0	-1	0	3.811	0	96784	-1	-1	-1	-1	0	-1	0	3.099	0	119027	-1	-1	-1	-1	0	-1	0	3.031	0	121719	-1	-1	-1
21113	108.731	10.445	89.226	131.129	113	114740	0.8566	0.7023	1.0339	0.1111	0	-1	0	199.615	0	1848	-1	-1	-1	-1	0	-1	0	54.137	0	6814	-1	-1	-1	-1	0	-1	0	42.212	0	8739	-1	-1	-1	-1	0	-1	0	42.024	0	8778	-1	-1	-1
21115	163.371	17.405	131.046	201.262	98	57168	1.287	1.0316	1.5868	0.0258	0	-1	0	530.011	0	696	-1	-1	-1	-1	0	-1	0	123.374	0	2990	-1	-1	-1	-1	0	-1	0	96.467	0	3824	-1	-1	-1	-1	0	-1	0	101.065	0	3650	-1	-1	-1
21117	114.63	6.126	102.936	127.239	380	389839	0.903	0.8097	1.0039	0.0594	0	-1	0	60.682	0	6079	-1	-1	-1	-1	0	-1	0	15.917	0	23176	-1	-1	-1	-1	0	-1	0	12.751	0	28930	-1	-1	-1	-1	0	-1	0	13.204	0	27937	-1	-1	-1
21119	113.226	16.879	82.588	151.669	50	41215	0.892	0.6503	1.1956	0.4986	0	-1	0	648.309	0	569	-1	-1	-1	-1	0	-1	0	196.95	0	1873	-1	-1	-1	-1	0	-1	0	142.924	0	2581	-1	-1	-1	-1	0	-1	0	135.272	0	2727	-1	-1	-1
21121	201.33	16.598	170.112	236.639	160	76901	1.586	1.3388	1.8661	0	0	-1	0	364.514	0	1012	-1	-1	-1	-1	0	-1	0	81.414	0	4531	-1	-1	-1	-1	0	-1	0	70.641	0	5222	-1	-1	-1	-1	0	-1	0	63.821	0	5780	-1	-1	-1
21123	135.731	19.043	100.999	178.879	52	34867	1.0693	0.7952	1.4101	0.6717	0	-1	0	819.751	0	450	-1	-1	-1	-1	0	-1	0	219.315	0	1682	-1	-1	-1	-1	0	-1	0	159.623	0	2311	-1	-1	-1	-1	0	-1	0	151.122	0	2441	-1	-1	-1
21125	133.429	10.4	113.823	155.391	187	142606	1.0511	0.8958	1.2255	0.546	0	-1	0	173.513	0	2126	-1	-1	-1	-1	0	-1	0	48.101	0	7669	-1	-1	-1	-1	0	-1	0	35.358	0	10433	-1	-1	-1	-1	0	-1	0	35.783	0	10309	-1	-1	-1
21127	114.631	17.011	83.742	153.392	50	39285	0.903	0.6594	1.2091	0.5535	0	-1	0	543.281	0	679	-1	-1	-1	-1	0	-1	0	176.501	0	2090	-1	-1	-1	-1	0	-1	0	139.995	0	2635	-1	-1	-1	-1	0	-1	0	142.099	0	2596	-1	-1	-1
21129	123.945	22.748	83.434	178.987	31	21417	0.9764	0.657	1.4107	1	0	-1	0	2095.954	0	176	-1	-1	-1	-1	0	-1	0	478.454	0	771	-1	-1	-1	-1	0	-1	0	375.267	0	983	-1	-1	-1	-1	0	-1	0	295.583	0	1248	-1	-1	-1
21131	142.291	21.818	102.779	192.818	48	28365	1.1209	0.8093	1.5199	0.498	0	-1	0	1007.891	0	366	-1	-1	-1	-1	0	-1	0	269.261	0	1370	-1	-1	-1	-1	0	-1	0	203.02	0	1817	-1	-1	-1	-1	0	-1	0	215.472	0	1712	-1	-1	-1
21133	174.311	17.179	142.272	211.502	114	60314	1.3732	1.1199	1.6676	0.0026	0	-1	0	431.448	0	855	-1	-1	-1	-1	0	-1	0	117.182	0	3148	-1	-1	-1	-1	0	-1	0	101.426	0	3637	-1	-1	-1	-1	0	-1	0	94.49	0	3904	-1	-1	-1
21135	163.235	21.48	123.872	211.399	63	34739	1.2859	0.9753	1.6665	0.0742	0	-1	0	720.484	0	512	-1	-1	-1	-1	0	-1	0	214.221	0	1722	-1	-1	-1	-1	0	-1	0	157.644	0	2340	-1	-1	-1	-1	0	-1	0	149.227	0	2472	-1	-1	-1
21137	149.8	15.39	121.162	183.292	100	61220	1.1801	0.9538	1.4452	0.1265	0	-1	0	385.463	0	957	-1	-1	-1	-1	0	-1	0	104.324	0	3536	-1	-1	-1	-1	0	-1	0	84.685	0	4356	-1	-1	-1	-1	0	-1	0	81.181	0	4544	-1	-1	-1
21139	144.416	21.994	104.564	196.048	47	23357	1.1377	0.8233	1.5454	0.4376	0	-1	0	1156.389	0	319	-1	-1	-1	-1	0	-1	0	357.796	0	1031	-1	-1	-1	-1	0	-1	0	281.379	0	1311	-1	-1	-1	-1	0	-1	0	289.778	0	1273	-1	-1	-1
21141	127.453	13.648	102.114	157.314	93	65438	1.0041	0.8038	1.2403	0.9988	0	-1	0	383.858	0	961	-1	-1	-1	-1	0	-1	0	107.391	0	3435	-1	-1	-1	-1	0	-1	0	82.268	0	4484	-1	-1	-1	-1	0	-1	0	77.286	0	4773	-1	-1	-1
21143	123.301	21.137	85.403	174.189	37	23135	0.9713	0.6725	1.373	0.999	0	-1	0	1707.815	0	216	-1	-1	-1	-1	0	-1	0	564.913	0	653	-1	-1	-1	-1	0	-1	0	412.626	0	894	-1	-1	-1	-1	0	-1	0	387.081	0	953	-1	-1	-1
21145	115.489	8.167	100.036	132.738	207	155731	0.9098	0.7872	1.0469	0.1966	0	-1	0	200.81	0	1837	-1	-1	-1	-1	0	-1	0	46.577	0	7920	-1	-1	-1	-1	0	-1	0	35.395	0	10422	-1	-1	-1	-1	0	-1	0	34.22	0	10780	-1	-1	-1
21147	157.402	19.922	120.796	201.519	72	48462	1.24	0.951	1.5886	0.111	0	-1	0	639.321	0	577	-1	-1	-1	-1	0	-1	0	157.982	0	2335	-1	-1	-1	-1	0	-1	0	126.116	0	2925	-1	-1	-1	-1	0	-1	0	125.9	0	2930	-1	-1	-1
21149	159.756	24.074	116.096	215.306	46	23717	1.2585	0.9141	1.6972	0.1568	0	-1	0	1217.452	0	303	-1	-1	-1	-1	0	-1	0	320.772	0	1150	-1	-1	-1	-1	0	-1	0	209.715	0	1759	-1	-1	-1	-1	0	-1	0	232.444	0	1587	-1	-1	-1
21151	116.64	8.654	100.296	134.815	195	197548	0.9189	0.7893	1.0633	0.2683	0	-1	0	145.117	0	2542	-1	-1	-1	-1	0	-1	0	36.716	0	10047	-1	-1	-1	-1	0	-1	0	29.138	0	12660	-1	-1	-1	-1	0	-1	0	30.182	0	12222	-1	-1	-1
21153	159.253	22.903	117.56	210.895	53	33106	1.2546	0.9256	1.6624	0.1421	0	-1	0	798.459	0	462	-1	-1	-1	-1	0	-1	0	216.484	0	1704	-1	-1	-1	-1	0	-1	0	150.382	0	2453	-1	-1	-1	-1	0	-1	0	152.307	0	2422	-1	-1	-1
21155	113.844	16.097	84.501	149.919	53	50527	0.8968	0.6653	1.1818	0.4845	0	-1	0	560.62	0	658	-1	-1	-1	-1	0	-1	0	140.958	0	2617	-1	-1	-1	-1	0	-1	0	110.677	0	3333	-1	-1	-1	-1	0	-1	0	107.079	0	3445	-1	-1	-1
21157	123.953	11.147	103.07	148.218	129	77026	0.9765	0.8113	1.1688	0.8599	0	-1	0	423.037	0	872	-1	-1	-1	-1	0	-1	0	108.688	0	3394	-1	-1	-1	-1	0	-1	0	80.896	0	4560	-1	-1	-1	-1	0	-1	0	78.47	0	4701	-1	-1	-1
21159	182.625	26.867	133.804	242.744	53	36297	1.4387	1.0535	1.9135	0.0228	0	-1	0	943.447	0	391	-1	-1	-1	-1	0	-1	0	232.59	0	1586	-1	-1	-1	-1	0	-1	0	185.557	0	1988	-1	-1	-1	-1	0	-1	0	171.098	0	2156	-1	-1	-1
21161	140.184	18.493	106.301	181.441	60	41989	1.1043	0.8369	1.4303	0.4877	0	-1	0	541.686	0	681	-1	-1	-1	-1	0	-1	0	153.639	0	2401	-1	-1	-1	-1	0	-1	0	134.582	0	2741	-1	-1	-1	-1	0	-1	0	111.044	0	3322	-1	-1	-1
21163	145.084	16.951	113.774	181.921	86	72436	1.1429	0.8957	1.4342	0.282	0	-1	0	324.44	0	1137	-1	-1	-1	-1	0	-1	0	86.695	0	4255	-1	-1	-1	-1	0	-1	0	61.635	0	5985	-1	-1	-1	-1	0	-1	0	65.697	0	5615	-1	-1	-1
21165	191.103	34.13	130.156	271.816	37	16060	1.5055	1.0249	2.1424	0.0374	0	-1	0	2395.376	0	154	-1	-1	-1	-1	0	-1	0	535.396	0	689	-1	-1	-1	-1	0	-1	0	337.809	0	1092	-1	-1	-1	-1	0	-1	0	327.9	0	1125	-1	-1	-1
21167	145.497	15.729	116.31	180.153	91	52013	1.1462	0.9156	1.4204	0.2327	0	-1	0	587.401	0	628	-1	-1	-1	-1	0	-1	0	133.8	0	2757	-1	-1	-1	-1	0	-1	0	105.517	0	3496	-1	-1	-1	-1	0	-1	0	96.366	0	3828	-1	-1	-1
21169	147.9	23.066	106.188	201.319	45	25066	1.1651	0.8361	1.5869	0.3674	0	-1	0	906.359	0	407	-1	-1	-1	-1	0	-1	0	286.404	0	1288	-1	-1	-1	-1	0	-1	0	216.103	0	1707	-1	-1	-1	-1	0	-1	0	210.552	0	1752	-1	-1	-1
21171	178.881	24.062	134.857	233.452	60	27470	1.4092	1.0618	1.8403	0.0182	0	-1	0	988.976	0	373	-1	-1	-1	-1	0	-1	0	278.196	0	1326	-1	-1	-1	-1	0	-1	0	205.052	0	1799	-1	-1	-1	-1	0	-1	0	181.897	0	2028	-1	-1	-1
21173	121.781	14.289	95.395	153.204	78	63214	0.9594	0.751	1.2078	0.7809	0	-1	0	413.088	0	893	-1	-1	-1	-1	0	-1	0	100.789	0	3660	-1	-1	-1	-1	0	-1	0	81.146	0	4546	-1	-1	-1	-1	0	-1	0	79.725	0	4627	-1	-1	-1
21175	103.229	17.015	72.609	142.42	39	39719	0.8132	0.5717	1.1226	0.2333	0	-1	0	867.972	0	425	-1	-1	-1	-1	0	-1	0	225.482	0	1636	-1	-1	-1	-1	0	-1	0	168.75	0	2186	-1	-1	-1	-1	0	-1	0	178.035	0	2072	-1	-1	-1
21177	146.301	13.073	121.801	174.44	132	79351	1.1525	0.9587	1.3755	0.13	0	-1	0	373.747	0	987	-1	-1	-1	-1	0	-1	0	92.523	0	3987	-1	-1	-1	-1	0	-1	0	74.478	0	4953	-1	-1	-1	-1	0	-1	0	74.388	0	4959	-1	-1	-1
21179	125.586	12.274	102.684	151.916	116	104768	0.9893	0.8083	1.1978	0.9556	0	-1	0	249.417	0	1479	-1	-1	-1	-1	0	-1	0	58.656	0	6289	-1	-1	-1	-1	0	-1	0	47.233	0	7810	-1	-1	-1	-1	0	-1	0	43.717	0	8438	-1	-1	-1
21181	164.173	28.576	113.013	231.785	34	17637	1.2933	0.8899	1.8269	0.1751	0	-1	0	2060.827	0	179	-1	-1	-1	-1	0	-1	0	385.866	0	956	-1	-1	-1	-1	0	-1	0	300.887	0	1226	-1	-1	-1	-1	0	-1	0	275.084	0	1341	-1	-1	-1
21183	157.401	15.765	128.024	191.673	105	59330	1.24	1.0078	1.5113	0.0422	0	-1	0	428.939	0	860	-1	-1	-1	-1	0	-1	0	106.4	0	3467	-1	-1	-1	-1	0	-1	0	86.593	0	4260	-1	-1	-1	-1	0	-1	0	86.634	0	4258	-1	-1	-1
21185	105.831	10.702	85.898	128.753	125	154825	0.8337	0.6762	1.0152	0.0716	0	-1	0	266.538	0	1384	-1	-1	-1	-1	0	-1	0	50.909	0	7246	-1	-1	-1	-1	0	-1	0	30.502	0	12094	-1	-1	-1	-1	0	-1	0	28.468	0	12958	-1	-1	-1
21187	123.399	20.928	85.838	172.295	38	27163	0.9721	0.6759	1.3581	0.9682	0	-1	0	943.447	0	391	-1	-1	-1	-1	0	-1	0	281.594	0	1310	-1	-1	-1	-1	0	-1	0	200.919	0	1836	-1	-1	-1	-1	0	-1	0	183.344	0	2012	-1	-1	-1
21189	162.081	32.482	104.788	242.758	26	11860	1.2768	0.8252	1.9133	0.2703	0	-1	0	3074.066	0	120	-1	-1	-1	-1	0	-1	0	649.451	0	568	-1	-1	-1	-1	0	-1	0	526.983	0	700	-1	-1	-1	-1	0	-1	0	477.834	0	772	-1	-1	-1
21191	131.45	20.498	94.383	177.928	45	37425	1.0355	0.7432	1.4025	0.8651	0	-1	0	768.517	0	480	-1	-1	-1	-1	0	-1	0	199.615	0	1848	-1	-1	-1	-1	0	-1	0	151.308	0	2438	-1	-1	-1	-1	0	-1	0	123.291	0	2992	-1	-1	-1
21193	207.208	17.353	174.594	244.201	157	70952	1.6323	1.3741	1.9257	0	0	-1	0	382.664	0	964	-1	-1	-1	-1	0	-1	0	100.899	0	3656	-1	-1	-1	-1	0	-1	0	83.402	0	4423	-1	-1	-1	-1	0	-1	0	83.421	0	4422	-1	-1	-1
21195	162.124	10.351	142.47	183.743	269	159948	1.2772	1.121	1.4494	0.0003	0	-1	0	178.552	0	2066	-1	-1	-1	-1	0	-1	0	46.565	0	7922	-1	-1	-1	-1	0	-1	0	37.757	0	9770	-1	-1	-1	-1	0	-1	0	34.657	0	10644	-1	-1	-1
21197	153.757	23.772	110.737	208.088	52	31817	1.2113	0.8719	1.6402	0.2514	0	-1	0	855.889	0	431	-1	-1	-1	-1	0	-1	0	205.738	0	1793	-1	-1	-1	-1	0	-1	0	170.151	0	2168	-1	-1	-1	-1	0	-1	0	161.016	0	2291	-1	-1	-1
21199	130.724	8.668	114.286	148.979	238	151509	1.0298	0.8993	1.1751	0.6786	0	-1	0	190.738	0	1934	-1	-1	-1	-1	0	-1	0	46.736	0	7893	-1	-1	-1	-1	0	-1	0	37.454	0	9849	-1	-1	-1	-1	0	-1	0	36.301	0	10162	-1	-1	-1
21201	57.01	25.983	18.006	150.493	5	5693	0.4491	0.1418	1.1859	0.1415	0	-1	0	6960.15	0	53	-1	-1	-1	-1	0	-1	0	1351.238	0	273	-1	-1	-1	-1	0	-1	0	1036.202	0	356	-1	-1	-1	-1	0	-1	0	943.447	0	391	-1	-1	-1
21203	133.874	17.802	101.276	173.87	62	41997	1.0546	0.7974	1.3706	0.7257	0	-1	0	880.401	0	419	-1	-1	-1	-1	0	-1	0	179.246	0	2058	-1	-1	-1	-1	0	-1	0	131.324	0	2809	-1	-1	-1	-1	0	-1	0	125.643	0	2936	-1	-1	-1
21205	148.279	17.486	115.999	186.77	76	56118	1.1681	0.9132	1.4724	0.2146	0	-1	0	530.774	0	695	-1	-1	-1	-1	0	-1	0	134.631	0	2740	-1	-1	-1	-1	0	-1	0	123.539	0	2986	-1	-1	-1	-1	0	-1	0	120.159	0	3070	-1	-1	-1
21207	116.478	15.173	88.654	150.798	62	42668	0.9176	0.698	1.1888	0.578	0	-1	0	661.09	0	558	-1	-1	-1	-1	0	-1	0	174.498	0	2114	-1	-1	-1	-1	0	-1	0	136.222	0	2708	-1	-1	-1	-1	0	-1	0	136.575	0	2701	-1	-1	-1
21209	117.068	13.245	92.556	145.601	91	110131	0.9222	0.7286	1.1479	0.4966	0	-1	0	220.759	0	1671	-1	-1	-1	-1	0	-1	0	52.849	0	6980	-1	-1	-1	-1	0	-1	0	42.899	0	8599	-1	-1	-1	-1	0	-1	0	43.115	0	8556	-1	-1	-1
21211	83.601	9.739	65.61	104.96	81	98522	0.6586	0.5165	0.8275	0.0002	0	-1	0	232.59	0	1586	-1	-1	-1	-1	0	-1	0	64.367	0	5731	-1	-1	-1	-1	0	-1	0	49.682	0	7425	-1	-1	-1	-1	0	-1	0	51.766	0	7126	-1	-1	-1
21213	151.011	19.211	115.723	193.723	65	42057	1.1896	0.9111	1.5272	0.2004	0	-1	0	658.728	0	560	-1	-1	-1	-1	0	-1	0	159.072	0	2319	-1	-1	-1	-1	0	-1	0	120.788	0	3054	-1	-1	-1	-1	0	-1	0	120.828	0	3053	-1	-1	-1
21215	140.489	21.992	100.733	189.954	49	42142	1.1067	0.7932	1.4973	0.5597	0	-1	0	616.869	0	598	-1	-1	-1	-1	0	-1	0	150.505	0	2451	-1	-1	-1	-1	0	-1	0	114.99	0	3208	-1	-1	-1	-1	0	-1	0	109.074	0	3382	-1	-1	-1
21217	149.478	15.608	120.46	183.534	97	58547	1.1776	0.9482	1.4471	0.138	0	-1	0	461.11	0	800	-1	-1	-1	-1	0	-1	0	118.347	0	3117	-1	-1	-1	-1	0	-1	0	100.187	0	3682	-1	-1	-1	-1	0	-1	0	93.508	0	3945	-1	-1	-1
21219	122.227	20.599	85.235	169.758	37	30344	0.9629	0.6712	1.3381	0.9066	0	-1	0	807.195	0	457	-1	-1	-1	-1	0	-1	0	179.072	0	2060	-1	-1	-1	-1	0	-1	0	143.257	0	2575	-1	-1	-1	-1	0	-1	0	160.735	0	2295	-1	-1	-1
21221	133.064	17.263	101.397	172.548	65	34715	1.0483	0.7983	1.3602	0.7521	0	-1	0	904.137	0	408	-1	-1	-1	-1	0	-1	0	242.052	0	1524	-1	-1	-1	-1	0	-1	0	173.106	0	2131	-1	-1	-1	-1	0	-1	0	156.773	0	2353	-1	-1	-1
21223	132.615	25.275	87.785	192.233	30	22392	1.0447	0.6913	1.5151	0.87	0	-1	0	1233.739	0	299	-1	-1	-1	-1	0	-1	0	288.645	0	1278	-1	-1	-1	-1	0	-1	0	234.512	0	1573	-1	-1	-1	-1	0	-1	0	209.834	0	1758	-1	-1	-1
21225	153.265	21.394	114.23	201.249	55	38225	1.2074	0.8994	1.5864	0.208	0	-1	0	654.057	0	564	-1	-1	-1	-1	0	-1	0	212.493	0	1736	-1	-1	-1	-1	0	-1	0	159.141	0	2318	-1	-1	-1	-1	0	-1	0	153.575	0	2402	-1	-1	-1
21227	114.986	7.72	100.352	131.052	243	268228	0.9058	0.7896	1.0337	0.1466	0	-1	0	102.185	0	3610	-1	-1	-1	-1	0	-1	0	25.273	0	14596	-1	-1	-1	-1	0	-1	0	20.958	0	17601	-1	-1	-1	-1	0	-1	0	20.981	0	17582	-1	-1	-1
21229	104.217	19.112	70.18	149.235	31	28413	0.821	0.5526	1.1762	0.3246	0	-1	0	1045.008	0	353	-1	-1	-1	-1	0	-1	0	252.836	0	1459	-1	-1	-1	-1	0	-1	0	192.129	0	1920	-1	-1	-1	-1	0	-1	0	181.987	0	2027	-1	-1	-1
21231	144.177	15.839	114.813	179.105	89	51297	1.1358	0.9038	1.4121	0.2739	0	-1	0	565.779	0	652	-1	-1	-1	-1	0	-1	0	149.227	0	2472	-1	-1	-1	-1	0	-1	0	118.385	0	3116	-1	-1	-1	-1	0	-1	0	102.044	0	3615	-1	-1	-1
21233	132.697	19.421	97.392	176.84	50	34044	1.0454	0.7668	1.394	0.8017	0	-1	0	740.739	0	498	-1	-1	-1	-1	0	-1	0	203.581	0	1812	-1	-1	-1	-1	0	-1	0	171.257	0	2154	-1	-1	-1	-1	0	-1	0	162.077	0	2276	-1	-1	-1
21235	162.406	13.713	136.642	191.656	149	87489	1.2794	1.0754	1.5114	0.0058	0	-1	0	319.66	0	1154	-1	-1	-1	-1	0	-1	0	81.342	0	4535	-1	-1	-1	-1	0	-1	0	60.722	0	6075	-1	-1	-1	-1	0	-1	0	56.457	0	6534	-1	-1	-1
21237	158.766	28.886	107.28	227.217	32	18011	1.2507	0.8448	1.7909	0.2617	0	-1	0	1740.037	0	212	-1	-1	-1	-1	0	-1	0	323.019	0	1142	-1	-1	-1	-1	0	-1	0	308.693	0	1195	-1	-1	-1	-1	0	-1	0	291.381	0	1266	-1	-1	-1
21239	116.21	15.141	88.445	149.816	65	58704	0.9155	0.6963	1.181	0.5434	0	-1	0	572.807	0	644	-1	-1	-1	-1	0	-1	0	127.071	0	2903	-1	-1	-1	-1	0	-1	0	90.859	0	4060	-1	-1	-1	-1	0	-1	0	83.289	0	4429	-1	-1	-1
[truncated: 153 more columns]
