# Supplementary material for: Interval Estimation for Age-Adjusted Rate Ratios Using Bayesian Convolution Model
Source: Front Public Health. 2019 Jun 5;7:144. doi: 10.3389/fpubh.2019.00144 (PMC6560155; doi:10.3389/fpubh.2019.00144)
Supplement: Supplementary file 2 [file Data_Sheet_2.csv]

KY-1countyFIPS	all_Rate	all_SE	all_Lwr_CI	all_Upr_CI	all_Count	all_Pop	all_Rate_Ratio	all_Ratio_Lwr_CI	all_Ratio_Upr_CI	all_Ratio_P_Value	00_yrs_Rate	00_yrs_SE	00_yrs_Lwr_CI	00_yrs_Upr_CI	00_yrs_Count	00_yrs_Pop	00_yrs_Rate_Ratio	00_yrs_Ratio_Lwr_CI	00_yrs_Ratio_Upr_CI	00_yrs_Ratio_P_Value	01_04_yrs_Rate	01_04_yrs_SE	01_04_yrs_Lwr_CI	01_04_yrs_Upr_CI	01_04_yrs_Count	01_04_yrs_Pop	01_04_yrs_Rate_Ratio	01_04_yrs_Ratio_Lwr_CI	01_04_yrs_Ratio_Upr_CI	01_04_yrs_Ratio_P_Value	05_09_yrs_Rate	05_09_yrs_SE	05_09_yrs_Lwr_CI	05_09_yrs_Upr_CI	05_09_yrs_Count	05_09_yrs_Pop	05_09_yrs_Rate_Ratio	05_09_yrs_Ratio_Lwr_CI	05_09_yrs_Ratio_Upr_CI	05_09_yrs_Ratio_P_Value	10_14_yrs_Rate	10_14_yrs_SE	10_14_yrs_Lwr_CI	10_14_yrs_Upr_CI	10_14_yrs_Count	10_14_yrs_Pop	10_14_yrs_Rate_Ratio	10_14_yrs_Ratio_Lwr_CI	10_14_yrs_Ratio_Upr_CI
KY	13.122	0.237	12.662	13.594	3150	21429518	-1	-1	-1	-1	0	-1	0	1.3	0	283736	-1	-1	-1	-1	0.09	0.09	0.002	0.501	1	1113029	0	0	0	0	0	-1	0	0.264	0	1396158	-1	-1	-1	-1	0.423	0.173	0.155	0.92	6	1419928	-1	-1	-1
21001	19.397	4.178	12.09	29.768	22	92711	1.4782	0.9199	2.2727	0.1044	0	-1	0	317.46	0	1162	-1	-1	-1	-1	0	-1	0	79.348	0	4649	0	0	9337.0899	1	0	-1	0	67.034	0	5503	-1	-1	-1	-1	0	-1	0	63.101	0	5846	0	0	206.2882
21003	5.988	2.457	2.184	13.096	6	98485	0.4564	0.1663	0.9992	0.0497	0	-1	0	265.387	0	1390	-1	-1	-1	-1	0	-1	0	72.204	0	5109	0	0	8496.4046	1	0	-1	0	55.522	0	6644	-1	-1	-1	-1	0	-1	0	55.033	0	6703	0	0	179.9136
21005	18.762	4.146	11.536	28.93	21	105395	1.4298	0.8778	2.2086	0.148	0	-1	0	282.024	0	1308	-1	-1	-1	-1	0	-1	0	65.603	0	5623	0	0	7719.7459	1	0	-1	0	49.729	0	7418	-1	-1	-1	-1	0	-1	0	45.927	0	8032	0	0	150.1445
21007	18.791	6.512	8.277	36.95	9	41118	1.432	0.6302	2.8195	0.3913	0	-1	0	891.034	0	414	-1	-1	-1	-1	0	-1	0	204.483	0	1804	0	0	24062.1569	1	0	-1	0	151.806	0	2430	-1	-1	-1	-1	0	-1	0	134.631	0	2740	0	0	440.1317
21009	9.772	2.003	6.249	14.655	24	208410	0.7447	0.4755	1.1189	0.179	0	-1	0	133.558	0	2762	-1	-1	-1	-1	0	-1	0	34.027	0	10841	0	0	4004.0707	1	0	-1	0	27.404	0	13461	-1	-1	-1	-1	0	-1	0	25.244	0	14613	0	0	82.5266
21011	21.868	5.526	12.414	36.216	16	57831	1.6665	0.9448	2.7644	0.0765	0	-1	0	423.037	0	872	-1	-1	-1	-1	0	-1	0	114.883	0	3211	0	0	13518.5709	1	0	-1	0	94.611	0	3899	-1	-1	-1	-1	0	-1	0	93.295	0	3954	0	0	304.9977
21013	10.929	2.487	6.61	17.216	20	143958	0.8329	0.503	1.3143	0.5311	0	-1	0	218.665	0	1687	-1	-1	-1	-1	0	-1	0	56.901	0	6483	0	0	6695.6858	1	0	-1	0	44.274	0	8332	-1	-1	-1	-1	0	-1	0	39.923	0	9240	0	0	130.5152
21015	10.008	1.448	7.374	13.258	52	573632	0.7627	0.5607	1.0129	0.0624	0	-1	0	42.954	0	8588	-1	-1	-1	-1	0	-1	0	10.329	0	35715	0	0	1215.4034	1	0	-1	0	7.709	0	47852	-1	-1	-1	-1	0	-1	0	8.22	0	44876	0	0	26.8732
21017	19	3.933	12.089	28.708	24	99745	1.448	0.9199	2.1919	0.1079	0	-1	0	289.097	0	1276	-1	-1	-1	-1	0	-1	0	78.453	0	4702	0	0	9231.8441	1	0	-1	0	55.639	0	6630	-1	-1	-1	-1	0	-1	0	52.978	0	6963	0	0	173.1956
21019	12.14	1.904	8.699	16.637	41	246707	0.9252	0.6615	1.2709	0.7322	0	-1	0	120.355	0	3065	-1	-1	-1	-1	0	-1	0	32.139	0	11478	0	0	3781.8549	1	0	-1	0	25.931	0	14226	-1	-1	-1	-1	0	-1	0	25.299	0	14581	0	0	82.7077
21021	16.312	3.191	10.668	24	27	141179	1.2431	0.8117	1.8326	0.3162	0	-1	0	235.561	0	1566	-1	-1	-1	-1	0	-1	0	60.315	0	6116	0	0	7097.4707	1	0	-1	0	43.511	0	8478	-1	-1	-1	-1	11.051	11.051	0.28	61.572	1	9049	26.1526	0.5686	215.5604
21023	30.797	8.357	16.657	52.271	14	42385	2.347	1.2679	3.9896	0.008	0	-1	0	703.985	0	524	-1	-1	-1	-1	0	-1	0	159.209	0	2317	0	0	18734.6271	1	0	-1	0	120.947	0	3050	-1	-1	-1	-1	0	-1	0	117.48	0	3140	0	0	384.0639
21025	13.261	4.127	6.447	24.466	11	71000	1.0106	0.4908	1.8671	1	0	-1	0	413.088	0	893	-1	-1	-1	-1	0	-1	0	109.106	0	3381	0	0	12838.8438	1	0	-1	0	93.984	0	3925	-1	-1	-1	-1	0	-1	0	76.091	0	4848	0	0	248.7543
21027	11.081	3.008	5.993	19.084	14	99469	0.8445	0.4561	1.4566	0.6896	0	-1	0	293.234	0	1258	-1	-1	-1	-1	0	-1	0	73.733	0	5003	0	0	8676.4203	1	0	-1	0	55.239	0	6678	-1	-1	-1	-1	0	-1	0	50.574	0	7294	0	0	165.336
21029	12.215	1.843	8.873	16.444	48	362590	0.9309	0.6748	1.2562	0.7172	0	-1	0	84.821	0	4349	-1	-1	-1	-1	0	-1	0	19.995	0	18449	0	0	2352.8718	1	0	-1	0	14.201	0	25977	-1	-1	-1	-1	0	-1	0	13.383	0	27563	0	0	43.7529
21031	18.191	4.744	10.114	30.683	15	63807	1.3863	0.7698	2.342	0.2732	0	-1	0	451.515	0	817	-1	-1	-1	-1	0	-1	0	113.504	0	3250	0	0	13356.348	1	0	-1	0	90.658	0	4069	-1	-1	-1	-1	0	-1	0	95.148	0	3877	0	0	311.0551
21033	21.911	5.356	12.703	35.595	18	64667	1.6698	0.9668	2.7171	0.0652	0	-1	0	470.52	0	784	-1	-1	-1	-1	0	-1	0	118.804	0	3105	0	0	13980.0744	1	0	-1	0	98.004	0	3764	-1	-1	-1	-1	0	-1	0	92.755	0	3977	0	0	303.2338
21035	10.842	2.371	6.704	16.7	22	183810	0.8263	0.5102	1.2749	0.4663	0	-1	0	194.254	0	1899	-1	-1	-1	-1	0	-1	0	49.139	0	7507	0	0	5782.3539	1	0	-1	0	41.943	0	8795	-1	-1	-1	-1	0	-1	0	40.276	0	9159	0	0	131.6695
21037	14.297	1.726	11.116	18.127	70	445072	1.0896	0.8449	1.3855	0.5149	0	-1	0	63.448	0	5814	-1	-1	-1	-1	0	-1	0	16.897	0	21831	0	0	1988.3712	1	0	-1	0	13.145	0	28063	-1	-1	-1	-1	0	-1	0	12.796	0	28829	0	0	41.8315
21039	5.833	4.152	0.692	23.899	2	25629	0.4445	0.0527	1.8228	0.4673	0	-1	0	1481.478	0	249	-1	-1	-1	-1	0	-1	0	276.114	0	1336	0	0	32491.116	1	0	-1	0	243.33	0	1516	-1	-1	-1	-1	0	-1	0	237.686	0	1552	0	0	777.0366
21041	7.994	3.646	2.522	19.412	5	53517	0.6092	0.192	1.481	0.3943	0	-1	0	461.11	0	800	-1	-1	-1	-1	0	-1	0	122.391	0	3014	0	0	14402.1669	1	0	-1	0	104.827	0	3519	-1	-1	-1	-1	0	-1	0	98.004	0	3764	0	0	320.3934
21043	15.469	3.074	10.042	22.937	26	139145	1.1788	0.764	1.7514	0.4624	0	-1	0	209.953	0	1757	-1	-1	-1	-1	0	-1	0	53.439	0	6903	0	0	6288.2994	1	0	-1	0	42.929	0	8593	-1	-1	-1	-1	0	-1	0	39.521	0	9334	0	0	129.2009
21045	19.577	4.488	11.792	30.899	20	79673	1.492	0.8974	2.3589	0.1205	0	-1	0	319.107	0	1156	-1	-1	-1	-1	0	-1	0	94.732	0	3894	0	0	11147.4399	1	0	-1	0	71.852	0	5134	-1	-1	-1	-1	0	-1	0	68.048	0	5421	0	0	222.4609
21047	15.213	2.203	11.204	20.161	49	363349	1.1593	0.8519	1.5403	0.3477	0	-1	0	52.895	0	6974	-1	-1	-1	-1	0	-1	0	13.44	0	27446	0	0	1581.5831	1	0	-1	0	12.338	0	29899	-1	-1	-1	-1	0	-1	0	14.621	0	25230	0	0	47.7987
21049	15.1	2.759	10.185	21.652	31	176513	1.1507	0.7748	1.6535	0.4934	0	-1	0	165.569	0	2228	-1	-1	-1	-1	0	-1	0	41.659	0	8855	0	0	4902.104	1	0	-1	0	31.867	0	11576	-1	-1	-1	-1	0	-1	0	31.146	0	11844	0	0	101.8204
21051	16.55	3.787	9.979	25.935	20	111020	1.2613	0.7594	1.9799	0.3706	0	-1	0	256.35	0	1439	-1	-1	-1	-1	0	-1	0	71.657	0	5148	0	0	8432.0379	1	0	-1	0	59.221	0	6229	-1	-1	-1	-1	0	-1	0	53.231	0	6930	0	0	174.0203
21053	22.532	5.923	12.459	38.187	15	50824	1.7171	0.9483	2.9147	0.0732	0	-1	0	487.947	0	756	-1	-1	-1	-1	0	-1	0	154.346	0	2390	0	0	18162.3979	1	0	-1	0	110.611	0	3335	-1	-1	-1	-1	0	-1	0	113.017	0	3264	0	0	369.4733
21055	10.898	3.885	4.665	23.095	8	46562	0.8305	0.3552	1.7622	0.8901	0	-1	0	523.989	0	704	-1	-1	-1	-1	0	-1	0	160.806	0	2294	0	0	18922.4634	1	0	-1	0	135.124	0	2730	-1	-1	-1	-1	0	-1	0	127.776	0	2887	0	0	417.7211
21057	22.116	7.113	10.448	42.188	10	34655	1.6854	0.7954	3.2194	0.1677	0	-1	0	742.229	0	497	-1	-1	-1	-1	0	-1	0	213.848	0	1725	0	0	25164.1339	1	0	-1	0	183.801	0	2007	-1	-1	-1	-1	0	-1	0	174.828	0	2110	0	0	571.5454
21059	13.2	1.549	10.339	16.639	74	476963	1.006	0.7858	1.2719	0.9926	0	-1	0	56.665	0	6510	-1	-1	-1	-1	0	-1	0	13.921	0	26498	0	0	1638.1663	1	0	-1	0	11.486	0	32117	-1	-1	-1	-1	0	-1	0	11.422	0	32297	0	0	37.3397
21061	10.005	3.676	4.149	20.853	8	60415	0.7624	0.3159	1.5911	0.647	0	-1	0	576.387	0	640	-1	-1	-1	-1	0	-1	0	134.239	0	2748	0	0	15796.2631	1	0	-1	0	101.259	0	3643	-1	-1	-1	-1	0	-1	0	94.272	0	3913	0	0	308.1934
21063	11.596	5.261	3.688	28.195	5	37452	0.8837	0.2808	2.151	1	0	-1	0	851.935	0	433	-1	-1	-1	-1	0	-1	0	210.073	0	1756	0	0	24719.8924	1	0	-1	0	177.265	0	2081	-1	-1	-1	-1	0	-1	0	161.227	0	2288	0	0	527.0807
21065	7.949	3.075	3.112	17.002	7	73673	0.6057	0.237	1.2972	0.2634	0	-1	0	406.264	0	908	-1	-1	-1	-1	0	-1	0	104.857	0	3518	0	0	12338.8661	1	0	-1	0	76.804	0	4803	-1	-1	-1	-1	0	-1	0	75.422	0	4891	0	0	246.5673
21067	14.025	1.021	12.095	16.175	195	1440174	1.0688	0.9177	1.2384	0.3943	0	-1	0	19.869	0	18566	-1	-1	-1	-1	0	-1	0	4.97	0	74221	0	0	584.8497	1	0	-1	0	4.394	0	83953	-1	-1	-1	-1	2.529	1.788	0.306	9.135	2	79089	5.9845	0.5907	33.468
21069	12.237	3.905	5.822	22.894	10	71600	0.9325	0.4432	1.7471	1	0	-1	0	360.594	0	1023	-1	-1	-1	-1	0	-1	0	102.64	0	3594	0	0	12077.9441	1	0	-1	0	77.612	0	4753	-1	-1	-1	-1	0	-1	0	70.372	0	5242	0	0	230.0574
21071	11.783	2.232	7.821	17.171	29	199732	0.898	0.595	1.3112	0.6789	0	-1	0	140.797	0	2620	-1	-1	-1	-1	0	-1	0	36.665	0	10061	0	0	4314.4947	1	0	-1	0	31.355	0	11765	-1	-1	-1	-1	0	-1	0	29.328	0	12578	0	0	95.8786
21073	12.182	2.036	8.523	16.982	37	245328	0.9284	0.6483	1.297	0.7618	0	-1	0	125.986	0	2928	-1	-1	-1	-1	0	-1	0	30.753	0	11995	0	0	3618.8521	1	0	-1	0	24.568	0	15015	-1	-1	-1	-1	0	-1	0	25.329	0	14564	0	0	82.8042
21075	9.89	4.459	3.174	25.188	5	34289	0.7537	0.2417	1.9216	0.8346	0	-1	0	774.975	0	476	-1	-1	-1	-1	0	-1	0	240.788	0	1532	0	0	28334.2892	1	0	-1	0	198.54	0	1858	-1	-1	-1	-1	0	-1	0	186.401	0	1979	0	0	609.3789
21077	15.24	5.434	6.523	31.36	8	42130	1.1614	0.4966	2.3929	0.7734	0	-1	0	621.023	0	594	-1	-1	-1	-1	0	-1	0	157.04	0	2349	0	0	18479.4087	1	0	-1	0	135.72	0	2718	-1	-1	-1	-1	0	-1	0	105.668	0	3491	0	0	345.4485
21079	12.615	3.725	6.405	22.492	12	84212	0.9614	0.4875	1.7165	1	0	-1	0	365.236	0	1010	-1	-1	-1	-1	0	-1	0	89.732	0	4111	0	0	10559.0199	1	0	-1	0	67.898	0	5433	-1	-1	-1	-1	0	-1	0	66.925	0	5512	0	0	218.7882
21081	13.364	3.527	7.37	22.187	15	123025	1.0185	0.561	1.6935	1	0	-1	0	195.386	0	1888	-1	-1	-1	-1	0	-1	0	47.409	0	7781	0	0	5578.7342	1	0	-1	0	37.987	0	9711	-1	-1	-1	-1	0	-1	0	37.607	0	9809	0	0	122.9443
21083	11.274	2.284	7.251	16.823	25	184770	0.8591	0.5517	1.2845	0.5445	0	-1	0	143.035	0	2579	-1	-1	-1	-1	0	-1	0	38.494	0	9583	0	0	4529.7017	1	0	-1	0	30.052	0	12275	-1	-1	-1	-1	0	-1	0	28.985	0	12727	0	0	94.7561
21085	13.199	3.031	7.942	20.765	20	127720	1.0058	0.6044	1.5852	1	0	-1	0	232.737	0	1585	-1	-1	-1	-1	0	-1	0	56.883	0	6485	0	0	6693.6208	1	0	-1	0	43.78	0	8426	-1	-1	-1	-1	0	-1	0	41.91	0	8802	0	0	137.0099
21087	7.066	2.926	2.548	16.715	6	56887	0.5385	0.194	1.2753	0.2236	0	-1	0	588.338	0	627	-1	-1	-1	-1	0	-1	0	139.046	0	2653	0	0	16361.9039	1	0	-1	0	105.487	0	3497	-1	-1	-1	-1	0	-1	0	97.822	0	3771	0	0	319.7987
21089	9.018	1.956	5.601	13.938	22	184835	0.6873	0.4262	1.0641	0.1025	0	-1	0	188.304	0	1959	-1	-1	-1	-1	0	-1	0	41.546	0	8879	0	0	4888.8536	1	0	-1	0	32.299	0	11421	-1	-1	-1	-1	0	-1	0	30.386	0	12140	0	0	99.3378
21091	4.248	3.087	0.471	16.265	2	42757	0.3238	0.0359	1.2405	0.138	0	-1	0	690.801	0	534	-1	-1	-1	-1	0	-1	0	158.321	0	2330	0	0	18630.0991	1	0	-1	0	114.597	0	3219	-1	-1	-1	-1	0	-1	0	116.737	0	3160	0	0	381.6331
21093	12.134	1.563	9.264	15.616	62	504468	0.9247	0.7043	1.1934	0.6011	0	-1	0	48.576	0	7594	-1	-1	-1	-1	3.365	-1	0.085	18.746	1	29722	37.448	0.4771	2939.5483	0.1027	0	-1	0	10.651	0	34633	-1	-1	-1	-1	0	-1	0	10.095	0	36543	0	0	33.0011
21095	14.64	2.983	9.389	21.866	25	148449	1.1157	0.7144	1.6695	0.6481	0	-1	0	176.67	0	2088	-1	-1	-1	-1	0	-1	0	50.346	0	7327	0	0	5924.4071	1	0	-1	0	41.518	0	8885	-1	-1	-1	-1	0	-1	0	37.269	0	9898	0	0	121.8388
21097	13.913	3.494	7.929	22.951	16	93796	1.0603	0.6035	1.7519	0.8846	0	-1	0	325.873	0	1132	-1	-1	-1	-1	0	-1	0	79.331	0	4650	0	0	9335.0819	1	0	-1	0	58.778	0	6276	-1	-1	-1	-1	0	-1	0	54.408	0	6780	0	0	177.8703
21099	14.368	3.631	8.155	23.756	16	91006	1.095	0.6207	1.8133	0.7894	0	-1	0	307.151	0	1201	-1	-1	-1	-1	0	-1	0	77.286	0	4773	0	0	9094.5173	1	0	-1	0	59.174	0	6234	-1	-1	-1	-1	0	-1	0	56.147	0	6570	0	0	183.5557
21101	13.756	2.25	9.703	19.023	38	229685	1.0483	0.738	1.453	0.8192	0	-1	0	116.295	0	3172	-1	-1	-1	-1	0	-1	0	30.028	0	12285	0	0	3533.4254	1	0	-1	0	25.284	0	14590	-1	-1	-1	-1	0	-1	0	24.589	0	15002	0	0	80.3867
21103	14.361	3.895	7.77	24.728	14	77379	1.0944	0.5914	1.8874	0.8141	0	-1	0	415.414	0	888	-1	-1	-1	-1	0	-1	0	92.872	0	3972	0	0	10928.5325	1	0	-1	0	64.991	0	5676	-1	-1	-1	-1	0	-1	0	67.144	0	5494	0	0	219.5051
21105	9.994	5.015	2.705	29.505	4	24736	0.7616	0.206	2.2507	0.9874	0	-1	0	1397.303	0	264	-1	-1	-1	-1	0	-1	0	332.032	0	1111	0	0	39071.225	1	0	-1	0	261.623	0	1410	-1	-1	-1	-1	0	-1	0	242.689	0	1520	0	0	793.3952
21107	15.757	2.354	11.484	21.194	46	234414	1.2008	0.8733	1.6191	0.2588	0	-1	0	119.381	0	3090	-1	-1	-1	-1	0	-1	0	30.738	0	12001	0	0	3617.0428	1	0	-1	0	24.908	0	14810	-1	-1	-1	-1	0	-1	0	24.011	0	15363	0	0	78.4977
21109	19.009	4.979	10.537	31.915	15	67803	1.4486	0.802	2.436	0.2151	0	-1	0	465.768	0	792	-1	-1	-1	-1	0	-1	0	106.185	0	3474	0	0	12495.1442	1	0	-1	0	80.719	0	4570	-1	-1	-1	-1	0	-1	0	82.859	0	4452	0	0	270.8807
21111	12.93	0.572	11.833	14.103	522	3647412	0.9854	0.8955	1.0826	0.7821	0	-1	0	7.449	0	49521	-1	-1	-1	-1	0	-1	0	1.948	0	189322	0	0	229.282	1	0	-1	0	1.579	0	233653	-1	-1	-1	-1	0.847	0.599	0.103	3.058	2	236235	2.0036	0.1978	11.2047
21113	9.266	1.998	5.772	14.105	22	235370	0.7062	0.4392	1.0769	0.1168	0	-1	0	101.875	0	3621	-1	-1	-1	-1	0	-1	0	27.955	0	13196	0	0	3289.4916	1	0	-1	0	21.759	0	16953	-1	-1	-1	-1	0	-1	0	21.73	0	16976	0	0	71.0392
21115	12.924	3.037	7.673	20.649	19	116617	0.9849	0.584	1.5763	1	0	-1	0	257.603	0	1432	-1	-1	-1	-1	0	-1	0	65.885	0	5599	0	0	7752.8364	1	0	-1	0	50.346	0	7327	-1	-1	-1	-1	0	-1	0	49.562	0	7443	0	0	162.0262
21117	15.277	1.395	12.665	18.271	123	790174	1.1642	0.9618	1.3977	0.118	0	-1	0	31.814	0	11595	-1	-1	-1	-1	0	-1	0	8.11	0	45488	0	0	954.2765	1	0	-1	0	6.622	0	55708	-1	-1	-1	-1	0	-1	0	6.861	0	53769	0	0	22.4286
21119	9.711	3.144	4.561	18.511	10	82943	0.74	0.3472	1.4126	0.481	0	-1	0	336.27	0	1097	-1	-1	-1	-1	0	-1	0	101.51	0	3634	0	0	11945.0003	1	0	-1	0	76.028	0	4852	-1	-1	-1	-1	0	-1	0	72.147	0	5113	0	0	235.8617
21121	11.09	2.464	6.797	17.209	21	158801	0.8451	0.5172	1.3138	0.5488	0	-1	0	169.215	0	2180	-1	-1	-1	-1	0	-1	0	41.532	0	8882	0	0	4887.2023	1	0	-1	0	35.624	0	10355	-1	-1	-1	-1	0	-1	0	33.447	0	11029	0	0	109.3445
21123	17.518	4.732	9.506	29.754	14	70420	1.335	0.7235	2.2709	0.3546	0	-1	0	408.967	0	902	-1	-1	-1	-1	0	-1	0	108.401	0	3403	0	0	12755.8422	1	0	-1	0	83.102	0	4439	-1	-1	-1	-1	0	-1	0	76.138	0	4845	0	0	248.9083
21125	10.019	1.753	6.883	14.159	34	290806	0.7635	0.5235	1.0813	0.1426	0	-1	0	90.725	0	4066	-1	-1	-1	-1	0	-1	0	24.255	0	15209	0	0	2854.1082	1	0	-1	0	17.98	0	20517	-1	-1	-1	-1	0	-1	0	18.523	0	19915	0	0	60.5554
21127	9.489	3.271	4.202	18.683	9	79233	0.7232	0.3199	1.4256	0.4644	0	-1	0	313.947	0	1175	-1	-1	-1	-1	0	-1	0	89.732	0	4111	0	0	10559.0199	1	0	-1	0	74.133	0	4976	-1	-1	-1	-1	0	-1	0	74.298	0	4965	0	0	242.8924
21129	19.549	7.065	8.25	39.302	8	39318	1.4898	0.6281	2.9989	0.3637	0	-1	0	994.307	0	371	-1	-1	-1	-1	0	-1	0	248.912	0	1482	0	0	29290.2368	1	0	-1	0	186.684	0	1976	-1	-1	-1	-1	0	-1	0	150.69	0	2448	0	0	492.631
21131	14.762	5.07	6.56	28.648	9	57346	1.125	0.4994	2.1861	0.8263	0	-1	0	516.65	0	714	-1	-1	-1	-1	0	-1	0	143.536	0	2570	0	0	16890.3233	1	0	-1	0	106.033	0	3479	-1	-1	-1	-1	0	-1	0	106.955	0	3449	0	0	349.6552
21133	12.619	3.052	7.364	20.332	18	122330	0.9617	0.5604	1.552	1	0	-1	0	227.288	0	1623	-1	-1	-1	-1	0	-1	0	62.344	0	5917	0	0	7336.1722	1	0	-1	0	51.6	0	7149	-1	-1	-1	-1	0	-1	0	48.57	0	7595	0	0	158.7835
21135	15.238	4.307	8	26.704	13	69835	1.1613	0.609	2.038	0.6753	0	-1	0	394.111	0	936	-1	-1	-1	-1	0	-1	0	107.736	0	3424	0	0	12677.6084	1	0	-1	0	79.708	0	4628	-1	-1	-1	-1	0	-1	0	76.708	0	4809	0	0	250.7716
21137	13.824	3.131	8.385	21.611	20	123903	1.0535	0.6381	1.6498	0.8801	0	-1	0	208.176	0	1772	-1	-1	-1	-1	0	-1	0	56.241	0	6559	0	0	6618.102	1	0	-1	0	42.557	0	8668	-1	-1	-1	-1	0	-1	0	41.495	0	8890	0	0	135.6536
21139	10.041	3.58	4.298	21.736	8	47573	0.7652	0.3272	1.6585	0.7407	0	-1	0	630.578	0	585	-1	-1	-1	-1	0	-1	0	186.401	0	1979	0	0	21934.3765	1	0	-1	0	140.315	0	2629	-1	-1	-1	-1	0	-1	0	135.92	0	2714	0	0	444.3481
21141	11.694	2.816	6.842	18.762	18	134186	0.8912	0.5207	1.4322	0.7575	0	-1	0	201.248	0	1833	-1	-1	-1	-1	0	-1	0	52.94	0	6968	0	0	6229.6399	1	0	-1	0	40.604	0	9085	-1	-1	-1	-1	0	-1	0	38.884	0	9487	0	0	127.1172
21143	6.988	3.568	1.836	20.199	4	41841	0.5325	0.1398	1.5408	0.3878	0	-1	0	936.264	0	394	-1	-1	-1	-1	0	-1	0	284.416	0	1297	0	0	33468.1041	1	0	-1	0	216.357	0	1705	-1	-1	-1	-1	0	-1	0	193.439	0	1907	0	0	632.3863
21145	14.16	1.85	10.768	18.365	61	326075	1.0791	0.8186	1.4034	0.5996	0	-1	0	96.618	0	3818	-1	-1	-1	-1	0	-1	0	23.344	0	15802	0	0	2747.0023	1	0	-1	0	18.012	0	20480	-1	-1	-1	-1	0	-1	0	17.619	0	20937	0	0	57.5995
21147	11.072	3.431	5.403	20.295	11	90620	0.8438	0.4113	1.5488	0.7352	0	-1	0	315.289	0	1170	-1	-1	-1	-1	0	-1	0	80.737	0	4569	0	0	9500.5758	1	0	-1	0	65.325	0	5647	-1	-1	-1	-1	0	-1	0	63.623	0	5798	0	0	207.996
21149	7.464	3.402	2.357	18.796	5	48174	0.5688	0.1795	1.4339	0.3451	0	-1	0	584.608	0	631	-1	-1	-1	-1	0	-1	0	165.346	0	2231	0	0	19456.8046	1	0	-1	0	110.313	0	3344	-1	-1	-1	-1	0	-1	0	116.076	0	3178	0	0	379.4716
21151	13.929	1.916	10.428	18.226	54	407886	1.0615	0.7929	1.3927	0.7051	0	-1	0	73.221	0	5038	-1	-1	-1	-1	0	-1	0	18.404	0	20044	0	0	2165.6421	1	0	-1	0	14.92	0	24725	-1	-1	-1	-1	0	-1	0	15.518	0	23772	0	0	50.7303
21153	22.64	5.555	13.094	36.743	17	66458	1.7254	0.9965	2.8047	0.0514	0	-1	0	437.589	0	843	-1	-1	-1	-1	0	-1	0	112.09	0	3291	0	0	13189.9517	1	0	-1	0	78.621	0	4692	-1	-1	-1	-1	0	-1	0	79.144	0	4661	0	0	258.7343
21155	13.572	3.53	7.558	22.63	15	98069	1.0343	0.5753	1.7273	0.9676	0	-1	0	279.461	0	1320	-1	-1	-1	-1	0	-1	0	67.998	0	5425	0	0	8001.4988	1	0	-1	0	56.396	0	6541	-1	-1	-1	-1	0	-1	0	54.097	0	6819	0	0	176.853
21157	12.293	2.47	7.938	18.407	26	156949	0.9369	0.604	1.4055	0.8902	0	-1	0	211.276	0	1746	-1	-1	-1	-1	0	-1	0	55.19	0	6684	0	0	6494.3344	1	0	-1	0	41.364	0	8918	-1	-1	-1	-1	0	-1	0	39.264	0	9395	0	0	128.362
21159	11.519	4.125	4.909	23.161	8	65685	0.8778	0.3737	1.7673	0.913	0	-1	0	536.174	0	688	-1	-1	-1	-1	0	-1	0	120.749	0	3055	0	0	14208.8809	1	0	-1	0	92.546	0	3986	-1	-1	-1	-1	0	-1	0	92.291	0	3997	0	0	301.7165
21161	19.111	4.419	11.455	30.119	19	86805	1.4564	0.8717	2.2993	0.148	0	-1	0	272.041	0	1356	-1	-1	-1	-1	0	-1	0	80.684	0	4572	0	0	9494.3419	1	0	-1	0	65.094	0	5667	-1	-1	-1	-1	0	-1	0	60.158	0	6132	0	0	196.6668
21163	12.018	2.988	6.894	19.488	17	144565	0.9159	0.5247	1.4876	0.8467	0	-1	0	167.982	0	2196	-1	-1	-1	-1	0	-1	0	44.487	0	8292	0	0	5234.941	1	0	-1	0	32.316	0	11415	-1	-1	-1	-1	0	-1	0	32.573	0	11325	0	0	106.4866
21165	12.74	5.788	4.042	31.395	5	32140	0.9709	0.3078	2.3951	1	0	-1	0	1160.025	0	318	-1	-1	-1	-1	0	-1	0	258.144	0	1429	0	0	30376.5787	1	0	-1	0	187.921	0	1963	-1	-1	-1	-1	0	-1	0	160.456	0	2299	0	0	524.5588
21167	10.508	3.012	5.459	18.425	13	106341	0.8008	0.4156	1.4062	0.5516	0	-1	0	274.062	0	1346	-1	-1	-1	-1	0	-1	0	73.207	0	5039	0	0	8614.4336	1	0	-1	0	55.14	0	6690	-1	-1	-1	-1	0	-1	0	49.002	0	7528	0	0	160.1967
21169	12.195	4.668	4.833	25.695	7	50650	0.9293	0.368	1.9605	1	0	-1	0	507.411	0	727	-1	-1	-1	-1	0	-1	0	150.138	0	2457	0	0	17667.127	1	0	-1	0	107.266	0	3439	-1	-1	-1	-1	0	-1	0	110.91	0	3326	0	0	362.5859
21171	8.756	3.599	3.186	19.841	6	55424	0.6673	0.2426	1.5138	0.4757	0	-1	0	588.338	0	627	-1	-1	-1	-1	0	-1	0	137.954	0	2674	0	0	16233.4073	1	0	-1	0	107.736	0	3424	-1	-1	-1	-1	0	-1	0	97.306	0	3791	0	0	318.1115
21173	11.689	2.865	6.765	18.918	17	129564	0.8908	0.5149	1.4441	0.7667	0	-1	0	200.265	0	1842	-1	-1	-1	-1	0	-1	0	52.925	0	6970	0	0	6227.8524	1	0	-1	0	41.711	0	8844	-1	-1	-1	-1	0	-1	0	41.212	0	8951	0	0	134.7292
21175	17.589	4.762	9.529	30.01	14	70281	1.3404	0.7253	2.2905	0.3488	0	-1	0	480.949	0	767	-1	-1	-1	-1	0	-1	0	123.086	0	2997	0	0	14483.8609	1	0	-1	0	91.786	0	4019	-1	-1	-1	-1	0	-1	0	91.786	0	4019	0	0	300.0649
21177	10.413	2.372	6.294	16.352	20	157701	0.7936	0.479	1.2484	0.3852	0	-1	0	198.434	0	1859	-1	-1	-1	-1	0	-1	0	50.804	0	7261	0	0	5978.258	1	0	-1	0	38.35	0	9619	-1	-1	-1	-1	10.363	10.363	0.262	57.737	1	9650	24.5238	0.5332	202.1354
21179	18.19	2.91	12.939	24.89	41	212600	1.3862	0.9841	1.9013	0.0614	0	-1	0	129.434	0	2850	-1	-1	-1	-1	0	-1	0	30.797	0	11978	0	0	3623.9882	1	0	-1	0	24.099	0	15307	-1	-1	-1	-1	0	-1	0	22.775	0	16197	0	0	74.4558
21181	8.122	4.104	2.173	22.697	4	35665	0.6189	0.1655	1.7314	0.5738	0	-1	0	1007.891	0	366	-1	-1	-1	-1	0	-1	0	193.744	0	1904	0	0	22798.3881	1	0	-1	0	162.363	0	2272	-1	-1	-1	-1	0	-1	0	152.749	0	2415	0	0	499.3626
21183	13.518	3.074	8.179	21.225	20	119216	1.0302	0.6224	1.6203	0.9579	0	-1	0	210.673	0	1751	-1	-1	-1	-1	0	-1	0	54.691	0	6745	0	0	6435.6013	1	0	-1	0	45.79	0	8056	-1	-1	-1	-1	0	-1	0	45.363	0	8132	0	0	148.2982
21185	8.786	1.859	5.528	13.295	26	293892	0.6696	0.4206	1.0151	0.0603	0	-1	0	133.558	0	2762	-1	-1	-1	-1	0	-1	0	25.332	0	14562	0	0	2980.9182	1	0	-1	0	15.274	0	24151	-1	-1	-1	-1	0	-1	0	14.381	0	25651	0	0	47.0142
21187	9.421	3.889	3.41	21.177	6	54635	0.718	0.2597	1.6157	0.5939	0	-1	0	518.101	0	712	-1	-1	-1	-1	0	-1	0	127.115	0	2902	0	0	14958.0052	1	0	-1	0	97.978	0	3765	-1	-1	-1	-1	0	-1	0	95.419	0	3866	0	0	311.9402
21189	7.557	5.593	0.788	29.215	2	23722	0.5759	0.06	2.2283	0.7039	0	-1	0	1493.473	0	247	-1	-1	-1	-1	0	-1	0	354.359	0	1041	0	0	41698.4928	1	0	-1	0	254.933	0	1447	-1	-1	-1	-1	0	-1	0	238.146	0	1549	0	0	778.5415
21191	7.363	3.081	2.618	16.531	6	74467	0.5611	0.1994	1.2612	0.213	0	-1	0	388.712	0	949	-1	-1	-1	-1	0	-1	0	99.324	0	3714	0	0	11687.7036	1	0	-1	0	74.133	0	4976	-1	-1	-1	-1	0	-1	0	66.275	0	5566	0	0	216.6656
21193	11.145	2.701	6.494	17.934	18	143681	0.8493	0.4943	1.369	0.608	0	-1	0	205.623	0	1794	-1	-1	-1	-1	0	-1	0	52.414	0	7038	0	0	6167.6799	1	0	-1	0	44.141	0	8357	-1	-1	-1	-1	0	-1	0	41.924	0	8799	0	0	137.0566
21195	13.814	1.93	10.292	18.209	53	326586	1.0527	0.7825	1.3913	0.7538	0	-1	0	90.547	0	4074	-1	-1	-1	-1	0	-1	0	23.986	0	15379	0	0	2822.5587	1	0	-1	0	19.283	0	19130	-1	-1	-1	-1	0	-1	0	17.897	0	20612	0	0	58.5077
21197	16.582	4.877	8.445	29.632	12	63949	1.2637	0.6429	2.2615	0.5066	0	-1	0	390.358	0	945	-1	-1	-1	-1	0	-1	0	106.277	0	3471	0	0	12505.9438	1	0	-1	0	88.42	0	4172	-1	-1	-1	-1	0	-1	0	81.432	0	4530	0	0	266.2165
21199	14.215	1.936	10.675	18.629	56	310365	1.0833	0.8116	1.4234	0.5976	0	-1	0	98.686	0	3738	-1	-1	-1	-1	0	-1	0	23.775	0	15516	0	0	2797.6367	1	0	-1	0	19.148	0	19265	-1	-1	-1	-1	0	-1	0	18.589	0	19844	0	0	60.7721
21201	16.142	9.41	3.259	56.907	3	11378	1.2302	0.2482	4.3407	0.8852	0	-1	0	3323.315	0	111	-1	-1	-1	-1	0	-1	0	720.484	0	512	0	0	84781.5059	1	0	-1	0	608.726	0	606	-1	-1	-1	-1	0	-1	0	469.323	0	786	0	0	1534.3012
21203	15.538	3.913	8.839	25.664	16	85398	1.1841	0.6728	1.959	0.5719	0	-1	0	421.586	0	875	-1	-1	-1	-1	0	-1	0	89.645	0	4115	0	0	10548.756	1	0	-1	0	65.152	0	5662	-1	-1	-1	-1	0	-1	0	64.356	0	5732	0	0	210.3909
21205	17.42	3.949	10.559	27.159	20	115407	1.3275	0.8036	2.0734	0.266	0	-1	0	254.055	0	1452	-1	-1	-1	-1	0	-1	0	70.574	0	5227	0	0	8304.5975	1	0	-1	0	63.689	0	5792	-1	-1	-1	-1	0	-1	0	59.269	0	6224	0	0	193.7598
21207	8.609	2.747	4.096	16.4	10	87233	0.6561	0.3118	1.2515	0.2626	0	-1	0	350.988	0	1051	-1	-1	-1	-1	0	-1	0	87.851	0	4199	0	0	10337.7307	1	0	-1	0	68.249	0	5405	-1	-1	-1	-1	0	-1	0	67.649	0	5453	0	0	221.1555
21209	15.731	2.834	10.674	22.324	33	224334	1.1989	0.812	1.7049	0.3624	0	-1	0	107.048	0	3446	-1	-1	-1	-1	0	-1	0	26.748	0	13791	0	0	3147.5695	1	0	-1	0	21.493	0	17163	-1	-1	-1	-1	0	-1	0	22.545	0	16362	0	0	73.705
21211	12.19	2.454	7.864	18.055	26	204525	0.929	0.5983	1.3786	0.8154	0	-1	0	130.719	0	2822	-1	-1	-1	-1	0	-1	0	32.645	0	11300	0	0	3841.4275	1	0	-1	0	25.753	0	14324	-1	-1	-1	-1	0	-1	0	26.09	0	14139	0	0	85.2932
21213	16.744	4.247	9.482	27.513	16	86063	1.276	0.7217	2.1001	0.404	0	-1	0	324.44	0	1137	-1	-1	-1	-1	0	-1	0	82.158	0	4490	0	0	9667.7352	1	0	-1	0	61.145	0	6033	-1	-1	-1	-1	0	-1	0	59.875	0	6161	0	0	195.7411
21215	19.36	4.467	11.617	30.824	19	82914	1.4754	0.8841	2.3531	0.1338	0	-1	0	312.352	0	1181	-1	-1	-1	-1	0	-1	0	81.342	0	4535	0	0	9571.804	1	0	-1	0	60.256	0	6122	-1	-1	-1	-1	0	-1	0	58.684	0	6286	0	0	191.8487
21217	14.49	3.041	9.155	22.079	23	121235	1.1042	0.6966	1.6858	0.6953	0	-1	0	225.758	0	1634	-1	-1	-1	-1	0	-1	0	61.749	0	5974	0	0	7266.1753	1	0	-1	0	50.769	0	7266	-1	-1	-1	-1	0	-1	0	48.12	0	7666	0	0	157.3129
21219	10.787	4.081	4.332	22.376	7	61513	0.822	0.3299	1.7073	0.7803	0	-1	0	426.954	0	864	-1	-1	-1	-1	0	-1	0	91.786	0	4019	0	0	10800.7293	1	0	-1	0	78.587	0	4694	-1	-1	-1	-1	0	-1	0	80.667	0	4573	0	0	263.7133
21221	9.939	2.92	5.066	18.661	12	70589	0.7575	0.3856	1.4241	0.5491	0	-1	0	386.27	0	955	-1	-1	-1	-1	0	-1	0	118.006	0	3126	0	0	13886.1583	1	0	-1	0	85.768	0	4301	-1	-1	-1	-1	0	-1	0	81.271	0	4539	0	0	265.6886
21223	5.384	3.127	1.097	17.047	3	44351	0.4103	0.0835	1.3003	0.1895	0	-1	0	647.172	0	570	-1	-1	-1	-1	0	-1	0	159.278	0	2316	0	0	18742.7163	1	0	-1	0	123.539	0	2986	-1	-1	-1	-1	0	-1	0	106.769	0	3455	0	0	349.048
21225	9.701	3.51	4.089	19.563	8	75411	0.7393	0.3113	1.4927	0.5277	0	-1	0	344.433	0	1071	-1	-1	-1	-1	0	-1	0	103.446	0	3566	0	0	12172.7793	1	0	-1	0	78.587	0	4694	-1	-1	-1	-1	0	-1	0	77.465	0	4762	0	0	253.2467
21227	13.201	1.625	10.21	16.788	68	548861	1.006	0.776	1.2831	0.9956	0	-1	0	52.541	0	7021	-1	-1	-1	-1	0	-1	0	12.981	0	28418	0	0	1527.4872	1	0	-1	0	10.693	0	34499	-1	-1	-1	-1	0	-1	0	10.811	0	34120	0	0	35.3447
21229	10.703	4.082	4.26	22.493	7	57957	0.8157	0.3244	1.7162	0.7822	0	-1	0	512.344	0	720	-1	-1	-1	-1	0	-1	0	128.847	0	2863	0	0	15161.7642	1	0	-1	0	99.404	0	3711	-1	-1	-1	-1	0	-1	0	89.973	0	4100	0	0	294.1368
21231	11.339	2.967	6.29	19.149	15	103582	0.8642	0.4787	1.4616	0.7352	0	-1	0	274.879	0	1342	-1	-1	-1	-1	0	-1	0	74.133	0	4976	0	0	8723.499	1	0	-1	0	57.856	0	6376	-1	-1	-1	-1	0	-1	0	52.994	0	6961	0	0	173.2453
21233	14.117	4.333	6.944	25.7	11	68674	1.0758	0.5286	1.9613	0.8957	0	-1	0	366.688	0	1006	-1	-1	-1	-1	0	-1	0	102.157	0	3611	0	0	12021.0831	1	0	-1	0	85.948	0	4292	-1	-1	-1	-1	0	-1	0	82.803	0	4455	0	0	270.6983
21235	13.449	2.625	8.805	19.736	27	180107	1.0249	0.6699	1.507	0.9531	0	-1	0	155.649	0	2370	-1	-1	-1	-1	0	-1	0	42.082	0	8766	0	0	4951.8744	1	0	-1	0	31.054	0	11879	-1	-1	-1	-1	0	-1	0	28.616	0	12891	0	0	93.5506
21237	3.961	2.838	0.46	16.556	2	36562	0.3019	0.035	1.2628	0.1477	0	-1	0	846.073	0	436	-1	-1	-1	-1	0	-1	0	169.76	0	2173	0	0	19976.1302	1	0	-1	0	159.003	0	2320	-1	-1	-1	-1	0	-1	0	150.628	0	2449	0	0	492.4299
21239	11.245	2.811	6.428	18.517	17	122595	0.8569	0.4892	1.4135	0.6771	0	-1	0	286.849	0	1286	-1	-1	-1	-1	0	-1	0	61.666	0	5982	0	0	7256.4579	1	0	-1	0	45.435	0	8119	-1	-1	-1	-1	0	-1	0	41.029	0	8991	0	0	134.1298
[truncated: 153 more columns]
